# Supplementary material for: Genome-Informed Real-Time PCR Assay for Detection of ‘Candidatus Phytoplasma Prunorum,’ Which Is Associated with European Stone Fruit Yellows
Source: Microorganisms. 2025 Apr 17;13(4):929. doi: 10.3390/microorganisms13040929 (PMC12029454; doi:10.3390/microorganisms13040929)
Supplement: Supplementary file 1 [file microorganisms-13-00929-s001.zip]

Archive with 1 entries (1 files):
- microorganisms-3561890-supplementary.pdf
